# Supplementary material for: Modular transcriptional programs separately define axon and dendrite connectivity
Source: eLife. 2019 Nov 5;8:e50822. doi: 10.7554/eLife.50822 (PMC6855804; doi:10.7554/eLife.50822)
Supplement: Figure 6—source data 1. [file elife-50822-fig6-data1.xlsx]

## Sheet: Figure 6D
	Figure 6d
	Raw Counts
	Group	Sample #	Total T4/T5 cells per section	Dcp1+ T4/T5 cells per section	%Dcp1+ T4/T5 cells per section
	control	1	357	11	3.08123
	control	2	447	24	5.36913
	control	3	347	9	2.59366
	control	4	387	15	3.87597
	control	5	351	8	2.2792
	control	6	322	8	2.48447
	control	7	361	4	1.10803
	control	8	364	7	1.92308
	control	9	346	18	5.20231
	control	10	401	9	2.24439
	control	11	292	4	1.36986
	grn RNAi	1	371	27	7.27763
	grn RNAi	2	222	12	5.40541
	grn RNAi	3	206	9	4.36893
	grn RNAi	4	271	14	5.16605
	grn RNAi	5	345	15	4.34783
	grn RNAi	6	325	37	11.3846
	grn RNAi	7	244	11	4.5082
	grn RNAi	8	191	6	3.14136
	grn RNAi	9	243	11	4.52675
	grn RNAi	10	277	20	7.22022
	UAS-grn	1	229	16	6.9869
	UAS-grn	2	212	18	8.49057
	UAS-grn	3	359	20	5.57103
	UAS-grn	4	304	11	3.61842
	UAS-grn	5	264	28	10.6061
	UAS-grn	6	258	19	7.36434
	UAS-grn	7	391	29	7.41688
	UAS-grn	8	329	20	6.07903
	UAS-grn	9	338	13	3.84615
	UAS-grn	10	308	17	5.51948
	UAS-grn	11	290	25	8.62069
	UAS-grn	12	350	28	8
	UAS-grn	13	278	30	10.7914

## Sheet: Figure 6E
	Figure 6e
	Raw Counts
	Group	Sample #	T4/T5 cells per section
	control	1	129
	control	2	120
	control	3	120
	control	4	101
	control	5	149
	control	6	100
	control	7	127
	control	8	95
	control	9	119
	control	10	125
	UAS-p35	1	95
	UAS-p35	2	172
	UAS-p35	3	132
	UAS-p35	4	159
	UAS-p35	5	157
	UAS-p35	6	122
	UAS-p35	7	110
	UAS-p35	8	113
	UAS-p35	9	141
	UAS-p35	10	125
	UAS-p35	11	99
	UAS-p35	12	143
	UAS-grn	1	67
	UAS-grn	2	59
	UAS-grn	3	72
	UAS-grn	4	76
	UAS-grn	5	56
	UAS-grn	6	68
	UAS-grn	7	56
	UAS-grn	8	83
	UAS-grn	9	75
	UAS-grn	10	69
	UAS-grn	11	74
	UAS-p35, UAS-grn	1	101
	UAS-p35, UAS-grn	2	110
	UAS-p35, UAS-grn	3	100
	UAS-p35, UAS-grn	4	112
	UAS-p35, UAS-grn	5	79
	UAS-p35, UAS-grn	6	122
	UAS-p35, UAS-grn	7	106
	UAS-p35, UAS-grn	8	106
	UAS-p35, UAS-grn	9	108

## Sheet: Figure 6-figure supplement 2
	Figure 6 - Figure Supplement 2
	Raw Counts
	Group	hAPF	Sample #	T4/T5 cells per section
	control	24	1	136
	control	24	2	130
	control	24	3	147
	control	24	4	122
	control	24	5	133
	control	24	6	157
	control	24	7	125
	control	24	8	138
	control	24	9	109
	control	24	10	147
	control	24	11	136
	control	24	12	121
	control	24	13	147
	control	24	14	126
	control	48	1	137
	control	48	2	119
	control	48	3	122
	control	48	4	107
	control	48	5	116
	control	48	6	97
	control	48	7	110
	control	48	8	133
	control	48	9	133
	control	48	10	118
	control	48	11	152
	control	48	12	115
	control	48	13	92
	control	72	1	108
	control	72	2	134
	control	72	3	116
	control	72	4	107
	control	72	5	116
	control	72	6	125
	control	72	7	112
	control	72	8	111
	control	Adult	1	105
	control	Adult	2	119
	control	Adult	3	108
	control	Adult	4	66
	control	Adult	5	111
	control	Adult	6	120
	control	Adult	7	95
	control	Adult	8	72
	control	Adult	9	101
	control	Adult	10	105
	grn RNAi	24	1	98
	grn RNAi	24	2	160
	grn RNAi	24	3	116
	grn RNAi	24	4	123
	grn RNAi	24	5	114
	grn RNAi	24	6	126
	grn RNAi	24	7	142
	grn RNAi	24	8	119
	grn RNAi	48	1	93
	grn RNAi	48	2	84
	grn RNAi	48	3	124
	grn RNAi	48	4	62
	grn RNAi	48	5	72
	grn RNAi	48	6	97
	grn RNAi	48	7	85
	grn RNAi	48	8	90
	grn RNAi	72	1	63
	grn RNAi	72	2	52
	grn RNAi	72	3	71
	grn RNAi	72	4	80
	grn RNAi	72	5	67
	grn RNAi	72	6	75
	grn RNAi	72	7	83
	grn RNAi	72	8	79
	grn RNAi	72	9	74
	grn RNAi	Adult	1	58
	grn RNAi	Adult	2	72
	grn RNAi	Adult	3	47
	grn RNAi	Adult	4	79
	grn RNAi	Adult	5	92
	grn RNAi	Adult	6	86
	grn RNAi	Adult	7	66
	grn RNAi	Adult	8	76
	grn RNAi	Adult	9	82
	grn RNAi	Adult	10	60
	grn RNAi	Adult	11	58
	grn RNAi	Adult	12	78
	grn RNAi	Adult	13	83
	UAS-grn	24	1	162
	UAS-grn	24	2	147
	UAS-grn	24	3	134
	UAS-grn	48	1	80
	UAS-grn	48	2	75
	UAS-grn	48	3	79
	UAS-grn	48	4	92
	UAS-grn	72	1	81
	UAS-grn	72	2	63
	UAS-grn	72	3	50
	UAS-grn	72	4	41
	UAS-grn	Adult	1	81
	UAS-grn	Adult	2	66
	UAS-grn	Adult	3	62
	UAS-grn	Adult	4	53
	UAS-grn	Adult	5	95
	UAS-grn	Adult	6	49
	UAS-grn	Adult	7	62
	UAS-grn	Adult	8	49
	UAS-grn	Adult	9	51
	UAS-grn	Adult	10	72
